# Supplementary material for: In Silico Screening of Bioactive Compounds of Representative Seaweeds to Inhibit SARS-CoV-2 ACE2-Bound Omicron B.1.1.529 Spike Protein Trimer
Source: Mar Drugs. 2022 Feb 17;20(2):148. doi: 10.3390/md20020148 (PMC8877529; doi:10.3390/md20020148)
Supplement: Supplementary file 1 [file marinedrugs-20-00148-s001.zip]

Archive with 1 entries (1 files):
- marinedrugs-1602736-supplementary.pdf
